# Supplementary material for: In Vitro Analysis of Superparamagnetic Iron Oxide Nanoparticles Coated with APTES as Possible Radiosensitizers for HNSCC Cells
Source: Nanomaterials (Basel). 2023 Jan 12;13(2):330. doi: 10.3390/nano13020330 (PMC9866044; doi:10.3390/nano13020330)
Supplement: Supplementary file 1 [file nanomaterials-13-00330-s001.zip]

Archive with 1 entries (1 files):
- nanomaterials-2143889-supplementary.mp4
